# Supplementary material for: A Computational Model to Predict the Causal miRNAs for Diseases
Source: Front Genet. 2019 Oct 3;10:935. doi: 10.3389/fgene.2019.00935 (PMC6786093; doi:10.3389/fgene.2019.00935)
Supplement: File S2 — Number of causal diseases, disease spectrum width, number of family members, and number of SNPs for pre-miRNAs. [file DataSheet_2.xlsx]

## Sheet: mir_info
cdn: the number of causal diseases dsw: disease spectrum width fmn: the number of family members snp: the number of SNPs harbored in miRNA precursors
mir	cdn	dsw	fmn	snp
hsa-let-7	11	115
hsa-let-7a	17	175
hsa-let-7a-1	14	84	44	0
hsa-let-7a-2	12	82	46	0
hsa-let-7a-3	13	85	29	0
hsa-let-7b	16	160	45	0
hsa-let-7c	15	140	38	0
hsa-let-7d	12	107	36	0
hsa-let-7e	9	97	38	1
hsa-let-7f	4	47
hsa-let-7f-1	10	52	18	0
hsa-let-7f-2	9	52	18	0
hsa-let-7g	14	114	41	0
hsa-let-7i	10	106	41	0
hsa-mir-1	24	212
hsa-mir-1-1	12	84	23	1
hsa-mir-1-2	13	77	23	0
hsa-mir-100	21	146	78	0
hsa-mir-101	30	135
hsa-mir-101-1	11	56	24	0
hsa-mir-101-2	10	48	26	0
hsa-mir-103	5	47
hsa-mir-103a	2	19
hsa-mir-103a-1	3	22	5	0
hsa-mir-103a-2	3	24	5	0
hsa-mir-103b-1	2	7	2	0
hsa-mir-103b-2	2	7	2	0
hsa-mir-105	2	13
hsa-mir-106	1	8
hsa-mir-106a	18	144	21	0
hsa-mir-106b	25	187	29	1
hsa-mir-107	20	127	49	1
hsa-mir-10a	12	101	52	0
hsa-mir-10b	23	165	51	0
hsa-mir-1178	2	3	3	1
hsa-mir-1179	2	9	7	0
hsa-mir-1180	1	3	6	1
hsa-mir-1182	2	2	2	0
hsa-mir-1185	1	2
hsa-mir-120	1	1
hsa-mir-1202	2	7	3	0
hsa-mir-1207	6	15	3	1
hsa-mir-122	18	402	42	1
hsa-mir-1224	1	12	11	2
hsa-mir-1225	1	5	5	1
hsa-mir-1228	2	11	3	2
hsa-mir-1231	2	4	2	2
hsa-mir-1236	5	7	3	1
hsa-mir-1238	1	3	2	1
hsa-mir-124	42	221
hsa-mir-124-1	10	48	28	0
hsa-mir-124-2	10	42	30	0
hsa-mir-124-3	9	32	18	0
hsa-mir-1244	1	5
hsa-mir-1246	5	42	4	0
hsa-mir-1247	4	10	11	0
hsa-mir-124a	5	26
hsa-mir-125	4	20
hsa-mir-1253	1	1	4	3
hsa-mir-1254	2	5
hsa-mir-1258	3	9	4	1
hsa-mir-125a	24	159	44	0
hsa-mir-125b	42	293
hsa-mir-125b-1	18	118	39	0
hsa-mir-125b-2	14	102	40	0
hsa-mir-126	39	442	41	0
hsa-mir-1266	1	5	4	0
hsa-mir-1269	1	1
hsa-mir-1269a	1	5	1	1
hsa-mir-126a	1	3
hsa-mir-127	11	72	31	0
hsa-mir-1271	7	16	15	0
hsa-mir-1273g	3	5
hsa-mir-1274a	1	7
hsa-mir-1275	1	13	3	1
hsa-mir-128	14	78
hsa-mir-128-1	2	22	33	1
hsa-mir-128-2	2	25	36	0
hsa-mir-1280	1	8
hsa-mir-1281	1	4	4	2
hsa-mir-1285	1	6
hsa-mir-1285-1	1	1	1	0
hsa-mir-1285-2	1	1	1	2
hsa-mir-1287	1	4	4	0
hsa-mir-1288	1	5	2	0
hsa-mir-128b	1	6
hsa-mir-129	18	61
hsa-mir-129-1	3	19	26	0
hsa-mir-1290	1	25	3	2
hsa-mir-1291	2	7	7	0
hsa-mir-1292	1	2	3	2
hsa-mir-1293	1	1	3	1
hsa-mir-1296	2	5	17	0
hsa-mir-1297	7	11	4	0
hsa-mir-1298	2	3	13	0
hsa-mir-1299	1	5	3	1
hsa-mir-130	2	12
hsa-mir-1301	2	6	11	0
hsa-mir-1303	2	6	3	6
hsa-mir-1304	1	1	5	2
hsa-mir-1306	1	1	26	0
hsa-mir-1307	2	10	19	1
hsa-mir-130a	23	116	41	0
hsa-mir-130b	14	74	36	1
hsa-mir-132	26	163	31	1
hsa-mir-133	6	36
hsa-mir-133a	29	147
hsa-mir-133a-1	10	65	25	1
hsa-mir-133a-2	9	64	26	0
hsa-mir-133b	15	116	37	0
hsa-mir-134	14	57	19	0
hsa-mir-1343	1	2	12	2
hsa-mir-135	2	7
hsa-mir-135a	13	47
hsa-mir-135a-1	6	20	13	0
hsa-mir-135a-2	6	20	15	0
hsa-mir-135b	14	93	26	1
hsa-mir-136	6	23	23	0
hsa-mir-137	21	144	56	0
hsa-mir-138	34	100
hsa-mir-138-1	7	24	29	0
hsa-mir-138-2	7	25	31	0
hsa-mir-139	21	99	42	0
hsa-mir-140	22	109	53	0
hsa-mir-141	16	214	27	1
hsa-mir-142	19	175	32	0
hsa-mir-143	41	377	49	0
hsa-mir-144	24	112	46	0
hsa-mir-145	53	606	43	0
hsa-mir-146	1	32
hsa-mir-146a	49	689	36	0
hsa-mir-146b	18	201	38	1
hsa-mir-148a	24	168	36	0
hsa-mir-148b	12	49	37	0
hsa-mir-149	13	113	16	3
hsa-mir-15	1	23
hsa-mir-150	42	272	37	0
hsa-mir-151	1	14
hsa-mir-152	19	75	34	1
hsa-mir-153	8	35
hsa-mir-153-1	2	9	17	0
hsa-mir-153-2	2	11	20	0
hsa-mir-154	11	26	16	1
hsa-mir-155	74	880	43	0
hsa-mir-156a	1	1
hsa-mir-15a	38	259	51	0
hsa-mir-15b	18	133	49	0
hsa-mir-16	34	268
hsa-mir-16-1	18	138	15	2
hsa-mir-16-2	11	77	18	0
hsa-mir-17	51	496	42	0
hsa-mir-18	6	91
hsa-mir-181	3	22
hsa-mir-181a	32	127
hsa-mir-181a-1	1	21	43	0
hsa-mir-181a-2	4	66	45	0
hsa-mir-181b	19	103
hsa-mir-181b-1	4	53	34	0
hsa-mir-181b-2	4	45	33	0
hsa-mir-181c	6	56	34	0
hsa-mir-181d	6	31	23	3
hsa-mir-182	39	245	52	3
hsa-mir-1827	1	4	3	0
hsa-mir-183	34	187	48	1
hsa-mir-184	11	60	83	1
hsa-mir-185	13	72	20	0
hsa-mir-186	11	56	28	0
hsa-mir-187	7	34	40	2
hsa-mir-188	4	15	21	0
hsa-mir-1896	1	1
hsa-mir-18a	32	210	32	0
hsa-mir-18b	2	39	36	0
hsa-mir-19	1	19
hsa-mir-1908	3	9	2	2
hsa-mir-191	10	92	37	0
hsa-mir-192	15	135	40	1
hsa-mir-192-2	1	1
hsa-mir-193	2	7
hsa-mir-193a	9	78	31	1
hsa-mir-193b	15	77	33	0
hsa-mir-194	18	81
hsa-mir-194-1	2	18	14	1
hsa-mir-194-2	2	14	15	1
hsa-mir-195	28	197	23	0
hsa-mir-196a	14	97
hsa-mir-196a-1	2	38	18	1
hsa-mir-196a-2	2	116	18	1
hsa-mir-196b	13	71	34	0
hsa-mir-197	6	57	18	0
hsa-mir-198	6	28	10	1
hsa-mir-199	2	13
hsa-mir-199a	23	157
hsa-mir-199a-1	8	64	14	1
hsa-mir-199a-2	7	63	15	0
hsa-mir-199b	7	66	18	2
hsa-mir-19a	43	278	46	0
hsa-mir-19b	21	91
hsa-mir-19b-1	18	168	37	0
hsa-mir-19b-2	6	46	41	0
hsa-mir-200	10	105
hsa-mir-200a	27	243	43	2
hsa-mir-200b	31	278	43	1
hsa-mir-200c	30	351	25	0
hsa-mir-202	6	33	33	2
hsa-mir-203	30	234
hsa-mir-203a	4	14	7	2
hsa-mir-204	31	158	28	0
hsa-mir-205	38	281	32	1
hsa-mir-206	36	194	40	0
hsa-mir-208	2	25
hsa-mir-208a	5	45	12	0
hsa-mir-208b	2	29	17	1
hsa-mir-20a	42	376	33	0
hsa-mir-20b	7	55	35	1
hsa-mir-21	105	1705	47	0
hsa-mir-210	33	322	74	0
hsa-mir-211	10	53	20	1
hsa-mir-212	16	72	28	3
hsa-mir-214	34	213	46	0
hsa-mir-215	8	67	31	1
hsa-mir-216	2	9
hsa-mir-216a	8	28	35	1
hsa-mir-216b	7	24	41	2
hsa-mir-217	14	51	40	3
hsa-mir-218	28	131
hsa-mir-218-1	10	36	29	0
hsa-mir-218-2	11	32	31	0
hsa-mir-219	6	28
hsa-mir-219a	1	2
hsa-mir-22	23	151	49	0
hsa-mir-221	46	500	48	0
hsa-mir-222	35	342	36	0
hsa-mir-223	33	347	36	1
hsa-mir-224	19	114	21	2
hsa-mir-2278	1	3	2	1
hsa-mir-23a	29	153	38	0
hsa-mir-23b	27	115	52	0
hsa-mir-23c	2	4	8	0
hsa-mir-24	30	141
hsa-mir-24-1	8	43	29	1
hsa-mir-24-2	6	39	32	0
hsa-mir-25	20	146	43	0
hsa-mir-2682	1	2	1	1
hsa-mir-26a	43	180
hsa-mir-26a-1	5	46	28	2
hsa-mir-26a-2	5	40	31	0
hsa-mir-26b	18	113	35	0
hsa-mir-27	1	8
hsa-mir-27a	35	239	47	2
hsa-mir-27b	24	128	51	0
hsa-mir-28	5	47	30	1
hsa-mir-29	8	80
hsa-mir-2909	1	4	1	2
hsa-mir-294	1	1
hsa-mir-296	8	51	19	1
hsa-mir-297	2	8	5	0
hsa-mir-298	2	9	7	0
hsa-mir-299	2	20	19	0
hsa-mir-29a	44	275	49	0
hsa-mir-29b	29	162
hsa-mir-29b-1	12	76	40	0
hsa-mir-29b-2	8	60	42	0
hsa-mir-29c	25	171	33	0
hsa-mir-30	5	36
hsa-mir-300	4	15	7	1
hsa-mir-301a	10	49	37	0
hsa-mir-301b	3	17	27	0
hsa-mir-302	4	12
hsa-mir-302a	9	35	17	1
hsa-mir-302b	8	36	17	2
hsa-mir-302c	7	33	17	1
hsa-mir-302d	3	19	16	2
hsa-mir-302e	2	5	3	1
hsa-mir-302f	1	7	2	1
hsa-mir-30a	28	189	44	0
hsa-mir-30b	10	90	51	0
hsa-mir-30c	8	69
hsa-mir-30c-1	2	31	23	0
hsa-mir-30c-2	3	36	23	0
hsa-mir-30d	10	66	50	0
hsa-mir-30e	6	59	41	1
hsa-mir-31	36	266	72	0
hsa-mir-3117	1	1	2	1
hsa-mir-3127	1	3	3	1
hsa-mir-3144	1	3	1	2
hsa-mir-3147	1	1	1	0
hsa-mir-3151	1	4	4	0
hsa-mir-3160	1	1
hsa-mir-3162	1	5	1	1
hsa-mir-3175	1	3	1	6
hsa-mir-3178	2	5	1	1
hsa-mir-3188	1	1	2	3
hsa-mir-31a	1	4
hsa-mir-32	7	43	30	0
hsa-mir-320	12	41
hsa-mir-3200	1	2	4	0
hsa-mir-320a	12	71	9	1
hsa-mir-320b	2	14
hsa-mir-320b-1	1	4	6	0
hsa-mir-320b-2	1	4	6	0
hsa-mir-320c	1	7
hsa-mir-320c-1	2	5	4	1
hsa-mir-320c-2	2	5	4	0
hsa-mir-320d-1	2	4	3	1
hsa-mir-320d-2	2	3	3	1
hsa-mir-320e	1	6	3	2
hsa-mir-322	2	2
hsa-mir-323	1	13
hsa-mir-323a	2	9	8	0
hsa-mir-324	6	35	22	1
hsa-mir-325	2	7	10	1
hsa-mir-326	10	60	16	1
hsa-mir-328	12	56	19	1
hsa-mir-329	7	9
hsa-mir-33	2	25
hsa-mir-330	10	32	20	0
hsa-mir-331	8	35	21	0
hsa-mir-335	14	92	19	0
hsa-mir-337	1	12	14	0
hsa-mir-338	16	65	29	0
hsa-mir-339	6	29	15	2
hsa-mir-33a	9	56	19	0
hsa-mir-33b	8	36	20	0
hsa-mir-34	4	49
hsa-mir-340	16	55	24	0
hsa-mir-342	9	80	23	0
hsa-mir-345	3	25	18	1
hsa-mir-346	6	21	14	1
hsa-mir-34a	61	628	41	1
hsa-mir-34b	12	145	36	0
hsa-mir-34c	20	182	36	0
hsa-mir-351	1	1
hsa-mir-3546	1	1
hsa-mir-3607	1	2
hsa-mir-361	6	26	24	0
hsa-mir-3619	2	4	1	1
hsa-mir-362	8	27	18	0
hsa-mir-363	8	41	32	1
hsa-mir-365	9	25
hsa-mir-3666	1	2	1	0
hsa-mir-367	8	36	21	0
hsa-mir-369	1	8	21	0
hsa-mir-370	16	55	17	0
hsa-mir-371	2	11
hsa-mir-371b	1	4	3	0
hsa-mir-372	11	64	7	0
hsa-mir-373	17	93	6	2
hsa-mir-374a	5	25	18	0
hsa-mir-374b	5	19	15	0
hsa-mir-375	25	241	61	0
hsa-mir-376a	2	17
hsa-mir-376b	1	6	19	0
hsa-mir-376c	2	19	17	0
hsa-mir-377	11	25	18	0
hsa-mir-378	15	67
hsa-mir-378a	4	39	5	0
hsa-mir-378b	1	7	8	0
hsa-mir-379	3	17	20	0
hsa-mir-381	11	36	27	0
hsa-mir-382	7	27	21	0
hsa-mir-383	8	31	29	0
hsa-mir-384	6	11	9	0
hsa-mir-3908	1	1	1	3
hsa-mir-3928	1	2	1	3
hsa-mir-3941	1	1	1	0
hsa-mir-409	12	32	25	0
hsa-mir-410	10	32	22	0
hsa-mir-411	6	18	18	2
hsa-mir-421	5	23	19	1
hsa-mir-422a	4	15	4	0
hsa-mir-423	6	72	25	1
hsa-mir-424	13	81	21	0
hsa-mir-425	1	40	29	0
hsa-mir-4262	4	4	1	0
hsa-mir-4282	1	1	1	0
hsa-mir-429	22	116	35	2
hsa-mir-4302	1	1	1	1
hsa-mir-431	3	16	11	2
hsa-mir-4310	1	1	1	0
hsa-mir-4317	2	3	1	2
hsa-mir-4319	1	2	1	0
hsa-mir-432	1	17	20	1
hsa-mir-4326	1	1	1	0
hsa-mir-433	3	24	16	1
hsa-mir-4417	1	2
hsa-mir-4458	2	2	1	0
hsa-mir-4463	1	1	1	3
hsa-mir-448	7	13	13	0
hsa-mir-4497	1	1	1	2
hsa-mir-449a	19	67	31	2
hsa-mir-449b	2	27	26	1
hsa-mir-449c	1	5	21	2
hsa-mir-450	1	3
hsa-mir-4500	1	1	1	0
hsa-mir-451	21	108
hsa-mir-451a	9	60	2	0
hsa-mir-452	3	31	15	1
hsa-mir-454	5	24	26	0
hsa-mir-455	8	34	40	0
hsa-mir-463	1	1
hsa-mir-4649	1	2	1	1
hsa-mir-466	2	4	2	4
hsa-mir-4695	1	2	1	1
hsa-mir-4717	1	3	1	0
hsa-mir-4728	2	6	1	0
hsa-mir-4782	1	1	2	2
hsa-mir-4792	1	2
hsa-mir-483	8	69	11	0
hsa-mir-485	3	29	19	0
hsa-mir-486	9	102
hsa-mir-487b	3	14	18	1
hsa-mir-488	4	15	13	0
hsa-mir-489	5	21	32	0
hsa-mir-490	8	27	24	0
hsa-mir-491	8	36	16	1
hsa-mir-492	2	10	4	2
hsa-mir-493	6	15	18	0
hsa-mir-494	22	95	18	0
hsa-mir-495	11	44	18	1
hsa-mir-497	16	81	28	0
hsa-mir-498	4	19	6	1
hsa-mir-499	2	113
hsa-mir-499a	4	35	6	3
hsa-mir-499b	1	4	2	1
hsa-mir-500	2	7
hsa-mir-5003	1	1	1	1
hsa-mir-500a	3	10	4	1
hsa-mir-501	3	11	10	2
hsa-mir-502	2	25	9	1
hsa-mir-503	14	66	18	0
hsa-mir-504	5	18	20	0
hsa-mir-505	2	22	21	0
hsa-mir-506	16	34	14	0
hsa-mir-507	2	4	13	1
hsa-mir-508	3	14	12	0
hsa-mir-509	5	21
hsa-mir-5095	1	1
hsa-mir-510	1	10	7	1
hsa-mir-5100	1	3	2	2
hsa-mir-511	3	13	7	1
hsa-mir-512	2	12
hsa-mir-512-2	1	4	2	0
hsa-mir-513	1	2
hsa-mir-513a	1	2
hsa-mir-513b	2	7	5	1
hsa-mir-516a-1	2	6	5	1
hsa-mir-516a-2	2	6	4	2
hsa-mir-517a	2	11	4	1
hsa-mir-517c	1	7	3	0
hsa-mir-518a	1	5
hsa-mir-518c	1	4	5	0
hsa-mir-518d	1	2	3	4
hsa-mir-519	3	4
hsa-mir-519a	1	5
hsa-mir-519c	1	8	4	1
hsa-mir-519d	6	20	5	2
hsa-mir-520	1	2
hsa-mir-520a	9	21	4	0
hsa-mir-520b	5	16	3	1
hsa-mir-520c	4	16	4	1
hsa-mir-520d	2	17	3	0
hsa-mir-520e	3	10	4	0
hsa-mir-520f	1	7	4	2
hsa-mir-520g	1	9	5	1
hsa-mir-522	3	10	4	0
hsa-mir-524	2	10	5	1
hsa-mir-525	1	10	5	1
hsa-mir-526a	1	2
hsa-mir-526b	1	7	4	0
hsa-mir-532	1	22	26	0
hsa-mir-539	5	14	16	0
hsa-mir-541	1	2	14	0
hsa-mir-542	12	39	20	0
hsa-mir-543	7	16	16	0
hsa-mir-544	1	1
hsa-mir-544a	2	5	2	0
hsa-mir-544b	1	2	2	1
hsa-mir-545	4	9	13	0
hsa-mir-548a	1	2
hsa-mir-548an	1	1	1	0
hsa-mir-548c	1	6	5	1
hsa-mir-548d	1	4
hsa-mir-548d-1	1	3	2	0
hsa-mir-548d-2	1	3	2	1
hsa-mir-550a	1	6
hsa-mir-550a-1	1	6	1	2
hsa-mir-550a-2	1	6	1	0
hsa-mir-550a-3	1	2	1	2
hsa-mir-551a	1	4	13	1
hsa-mir-551b	1	9	18	0
hsa-mir-557	1	5	5	1
hsa-mir-5590	1	1	1	0
hsa-mir-564	1	3	3	2
hsa-mir-569	1	3	5	2
hsa-mir-570	2	10	3	4
hsa-mir-572	1	10	3	1
hsa-mir-573	1	5	3	0
hsa-mir-574	4	33	14	3
hsa-mir-575	2	11	3	1
hsa-mir-576	1	7	4	2
hsa-mir-577	3	6	6	1
hsa-mir-582	6	13	21	0
hsa-mir-584	2	17	6	0
hsa-mir-585	1	3	1	5
hsa-mir-588	1	1	3	1
hsa-mir-589	2	7	7	4
hsa-mir-590	16	40	12	3
hsa-mir-592	6	18	13	0
hsa-mir-593	2	4	4	3
hsa-mir-595	1	9	4	3
hsa-mir-596	1	4	3	3
hsa-mir-597	1	3	4	2
hsa-mir-598	1	7	9	0
hsa-mir-599	2	3	15	0
hsa-mir-602	2	5	3	3
hsa-mir-603	1	6	3	1
hsa-mir-605	2	8	4	2
hsa-mir-608	4	25	2	2
hsa-mir-610	3	5	3	0
hsa-mir-612	2	7	5	3
hsa-mir-613	10	15	3	1
hsa-mir-614	1	2	3	0
hsa-mir-615	2	11	17	2
hsa-mir-616	4	8	5	0
hsa-mir-620	1	2	1	2
hsa-mir-622	5	14	5	1
hsa-mir-625	5	26	2	0
hsa-mir-628	2	14	18	0
hsa-mir-629	3	29	3	2
hsa-mir-630	4	22	3	2
hsa-mir-631	1	2	6	1
hsa-mir-634	1	8	3	0
hsa-mir-636	1	8	3	2
hsa-mir-637	3	11	3	2
hsa-mir-638	11	37	4	0
hsa-mir-639	2	6	3	2
hsa-mir-641	1	3	3	0
hsa-mir-642a	1	6	1	1
hsa-mir-642b	1	4	1	1
hsa-mir-645	1	6	3	0
hsa-mir-646	4	8	3	2
hsa-mir-647	2	5	2	3
hsa-mir-650	3	18	3	3
hsa-mir-652	2	21	18	1
hsa-mir-655	2	8	11	1
hsa-mir-656	1	2	14	3
hsa-mir-657	2	5	3	2
hsa-mir-660	1	10	22	0
hsa-mir-661	2	7	3	0
hsa-mir-663	3	23
hsa-mir-663a	3	22	2	1
hsa-mir-663b	1	7	3	1
hsa-mir-664	3	8
hsa-mir-665	3	9	12	2
hsa-mir-671	2	16	20	0
hsa-mir-6734	1	1	1	1
hsa-mir-674	1	1
hsa-mir-675	6	22	8	0
hsa-mir-6775	1	1	2	0
hsa-mir-6852	2	2	1	1
hsa-mir-6869	1	1	1	0
hsa-mir-696	1	1
hsa-mir-7	20	125
hsa-mir-7-1	10	45	25	0
hsa-mir-7-2	10	44	26	4
hsa-mir-7-3	10	40	23	1
hsa-mir-708	3	38	21	0
hsa-mir-709	1	3
hsa-mir-711	1	4	6	0
hsa-mir-718	2	7	4	0
hsa-mir-720	4	25
hsa-mir-744	5	20	11	0
hsa-mir-758	2	8	17	0
hsa-mir-760	2	16	15	1
hsa-mir-761	3	4	10	0
hsa-mir-762	1	2	5	1
hsa-mir-766	1	10	4	1
hsa-mir-767	1	6	10	0
hsa-mir-769	1	6	12	2
hsa-mir-770	1	3	8	0
hsa-mir-7702	1	1	1	0
hsa-mir-802	1	5	15	0
hsa-mir-873	3	14	17	0
hsa-mir-874	9	26	18	0
hsa-mir-875	1	2	19	0
hsa-mir-876	3	4	12	2
hsa-mir-877	1	5	12	1
hsa-mir-885	2	19	16	0
hsa-mir-886	1	14
hsa-mir-888	1	7	3	3
hsa-mir-891a	1	1	3	1
hsa-mir-892a	1	3	3	0
hsa-mir-9	35	193
hsa-mir-9-1	8	63	34	0
hsa-mir-9-2	8	48	34	0
hsa-mir-9-3	8	51	26	0
hsa-mir-92	1	19
hsa-mir-92-1	8	89
hsa-mir-922	2	5	4	1
hsa-mir-92a	18	148
hsa-mir-92a-1	13	89	39	1
hsa-mir-92a-2	4	56	40	0
hsa-mir-92b	6	45	69	0
hsa-mir-93	23	154	41	1
hsa-mir-935	2	4	6	0
hsa-mir-937	2	2	4	0
hsa-mir-939	3	11	4	0
hsa-mir-940	7	17	5	2
hsa-mir-942	3	12	6	1
hsa-mir-944	2	7	4	2
hsa-mir-95	4	30	16	2
hsa-mir-9500	1	1	1	0
hsa-mir-96	26	151	54	1
hsa-mir-98	16	69	34	1
hsa-mir-99a	15	86	38	0
hsa-mir-99b	5	46	27	0
